# Supplementary material for: Genetic and Phenotypic Diversity and Evaluation of Total Phenolics and Antioxidant Properties of Garlic Landraces from Lazio Region (Central Italy): “Aglio Rosso di Proceno” and “Aglio Rosso di Castelliri”
Source: Plants (Basel). 2025 Apr 11;14(8):1189. doi: 10.3390/plants14081189 (PMC12030451; doi:10.3390/plants14081189)
Supplement: Supplementary file 1 [file plants-14-01189-s001.zip]

Archive with 1 entries (1 files):
- plants-3548789-supplementary.pdf
